# Supplementary material for: Clinical Characteristics of Macrolide-Refractory Mycoplasma pneumoniae Pneumonia in Korean Children: A Multicenter Retrospective Study
Source: J Clin Med. 2022 Jan 8;11(2):306. doi: 10.3390/jcm11020306 (PMC8779611; doi:10.3390/jcm11020306)
Supplement: Supplementary file 1 [file jcm-11-00306-s001.zip]

Archive with 1 entries (1 files):
- jcm-1499175-supplementary.pdf
